# Supplementary material for: Ocean acidification exerts negative effects during warming conditions in a developing Antarctic fish
Source: Conserv Physiol. 2015 Jul 27;3(1):cov033. doi: 10.1093/conphys/cov033 (PMC4778439; doi:10.1093/conphys/cov033)
Supplement: Supplementary Data [file cov033supp.zip]

Archive with 3 entries (3 files):
- cov033supp_fig1.docx
- cov033supp_table1.docx
- manifest.xml
