# Supplementary material for: Ocean acidification exerts negative effects during warming conditions in a developing Antarctic fish
Source: Conserv Physiol. 2015 Jul 27;3(1):cov033. doi: 10.1093/conphys/cov033 (PMC4778439; doi:10.1093/conphys/cov033)
Supplement: Supplementary Data [file cov033supp.zip › manifest.xml]

<?xml version="1.0" encoding="ISO-8859-1"?>
<!DOCTYPE datasupp PUBLIC "-//HIGHWIRE//DTD HighWire Data Supplement Manifest//EN" "http://schema.highwire.org/private/dtd/hwx/datasupplement_manifest.dtd">
<datasupp sitecode="conphys">
<resource type="resourceid">cov033</resource>
<linktext>Supplementary Data</linktext>
<title>Supplementary Data</title>
<description>Supplementary Data</description>
<file>
<filename>cov033supp_fig1.docx</filename>
<linktext>Supplementary Figure 1</linktext>
<title>Supplementary Figure 1</title>
<description>docx file</description>
</file>
<file>
<filename>cov033supp_table1.docx</filename>
<linktext>Supplementary Table 1</linktext>
<title>Supplementary Table 1</title>
<description>docx file</description>
</file>
</datasupp>
